# Supplementary material for: Vitamin D deficiency leads to the abnormal activation of the complement system
Source: Immunol Res. 2022 Sep 30;71(1):29–38. doi: 10.1007/s12026-022-09324-6 (PMC9845165; doi:10.1007/s12026-022-09324-6)
Supplement: Supplementary file 1 — Supplementary file1 (XLSX 19 KB) [file 12026_2022_9324_MOESM1_ESM.xlsx]

## Sheet: Sheet1
	Table S1 Basic clinical information for all samples
	Group	sample	gender	age	FBG	SBP	DBP	BMI	waist circumference	WHR	TG	TC	HDL	LDL	AST	ALT	γ-GT	UREA	HbA1c	HOMA-β	HOMA-IR	pre-HOMA-IR	FINS	25-OH-VD
	C	Dx102	2	36	9.32	128	80	26.72	85	0.85	0.71	3.31	1.14	1.63	19.5	26.1	25	3.32	240.278	21.9684	0.422925	2.64804	6.39281	17.7014
	C	Dx84	1	29	14.36	145	67	26.6	96	0.86	2.6	4.32	0.92	2.77	44.3	32.3	31	4.55	264.642	11.9945	0.618752	4.15674	6.51299	18.1606
	C	Dx111	1	53	12.75	106	70	22.4	90	0.89	2.13	6.1	1.28	3.43	39.6	29.4	51	5.1	230.708	14.5358	0.58088	3.8096	6.72283	18.5924
	C	Dc312	1	54	10.63	121	71	24.09	81	0.88	3.26	6.35	1.41	3.91	26.3	20.8	87.8	3.72	262.177	19.1281	0.508081	3.22167	6.81915	19.0314
	C	Dc206	2	49	11.52	111	69	25.24	83	0.86	3.11	7.27	1.4	4.78	39.6	27.2	61.7	7.1	266.083	15.1366	0.492441	3.10772	6.06976	21.6767
	C	Cx133	1	54	6.51	122	79	24.74	87	0.9	3.13	6.77	1.36	4.26	13.9	20.8	16.2	5.52	211.508	42.2423	0.264683	1.83943	6.35747	22.4475
	C	Dc263	1	46	13.15	114	71	22.68	81	0.85	0.92	4.59	1.3	2.46	17.4	19.7	18.3	5.36	237.217	13.6694	0.58599	3.85469	6.59548	23.5341
	C	Cx49	2	47	6.27	121	77	21.87	75	0.84	2.11	6.35	1.35	4.13	19.3	24.2	24.3	3.36	232.96	37.7684	0.163664	1.45769	5.23093	25.9472
	C	Dx94	1	46	13.45	126	81	26.77	95	0.94	3.33	6.32	1.52	3.24	56.8	31.9	269.8	4.73	274.04	15.3331	0.658964	4.55999	7.62823	27.4799
	C	Cx63	1	35	6.65	125	85	34.95	107	0.9	1.61	4.63	1.18	2.7	36.5	25.4	44.3	5.33	250.818	37.8765	0.24629	1.76315	5.96556	27.5512
	B	Cx61	2	48	6.39	116	65	24.68	80	0.82	0.9	4.7	1.2	2.75	23.8	30.1	20.1	3	214.523	37.5504	0.187801	1.54099	5.42604	30.1423
	B	Dc339	1	38	16.6	129	87	20.15	88	0.88	16.65	8.22	1.82	4.74	9.2	15.1	52.8	3.86	272.31	10.2137	0.693352	4.93573	6.69	30.95
	B	Dc292	2	43	10.39	125	83	23.63	75	0.8	1.86	5.7	1.51	3.22	18.4	20.1	37.8	4.45	226.463	19.4673	0.490929	3.09691	6.7065	31.9541
	B	Dc342	2	43	7.66	112	67	25.56	80	0.86	2.23	5.89	1.25	3.58	12.2	15.7	49.3	3.41	238.632	31.3637	0.346536	2.22094	6.52364	31.9767
	B	Bx81	2	49	5.62	120	79	18.82	73	0.81	0.98	5.36	1.71	2.54	7.5	25.2	16	5.02	204.08	50.0218	0.122019	1.3244	5.30231	32.0611
	B	Bx54	1	28	5.86	127	71	26.28	83	0.79	1.23	5.12	1.52	2.56	18.3	25.6	67.6	5.2	190.106	51.569	0.199986	1.58484	6.08514	34.6529
	B	Cx50	1	35	6.15	131	86	26.26	83	0.83	2.66	5.74	1.28	3.73	20.7	24.9	25.8	4.55	209.362	47.4687	0.235316	1.71916	6.28961	36.3564
	B	Bx80	1	56	5.69	114	68	22.22	84	0.84	1.67	4.31	1.19	2.42	8.8	19.4	18.1	5.81	220.671	45.3884	0.0992888	1.25687	4.97003	37.9977
	B	Cx150	2	42	6.68	131	79	24.44	79	0.81	2	4.02	1.03	1.82	6.7	15	20.7	3	207.315	36.7545	0.239302	1.73501	5.84397	38.1653
	B	Bx56	2	46	5.75	99	61	21.3	68	0.74	0.88	5.31	1.38	2.93	8.1	20.9	16.1	6.42	209.532	49.8643	0.156427	1.4336	5.60973	39.2954
	B	Bx59	1	50	5.76	112	75	22.76	80	0.87	1.74	0.94	0.94	3.96	27.5	26.5	32	6.07	191.098	43.9778	0.104552	1.27219	4.96949	39.4062
	B	Cx121	1	41	6.45	124	71	26.49	92	0.94	5	12.1	1.65	8.83	64.8	37.3	59.6	3.85	240.15	37.1893	0.196587	1.57249	5.48542	39.4186
	B	Ac92	2	42	4.75	112	71	22.5	74	0.77	0.75	3.3	1.19	1.47	5.4	19.2	13.3	4.1	138.944	83.3716	0.0414094	1.10004	5.21073	39.7154
	B	Cx23	2	47	6.55	123	70	24.09	77	0.83	1.73	4.8	0.96	2.81	29.5	27	29.3	3.04	216.654	43.3525	0.284343	1.92461	6.61126	39.7342
	B	Ac86	2	44	4.63	101	63	22.19	68	0.77	1.26	4.75	1.32	2.64	18.4	31.2	47.3	5.72	178.548	79.5954	-0.0336648	0.925412	4.49714	39.7377
	A	Cx146	2	56	6.73	121	68	21.87	77	0.8	1.29	5.43	1.28	2.7	15.7	18.3	39.8	5.49	213.965	40.6226	0.292772	1.96233	6.56055	40.5031
	A	Ac51	1	57	5.59	124	89	26.2	90	0.9	3.16	3.72	0.99	2.1	22.7	32.6	29.4	4.13	124.811	48.1941	0.0973393	1.25124	5.03628	40.9145
	A	Bx62	1	45	5.86	128	90	25.26	89	0.91	2.95	4.09	1.09	2.41	25.5	26.5	31.4	6.19	193.781	44.9081	0.139922	1.38014	5.29916	42.4864
	A	Bx25	1	44	5.66	116	76	26.89	96	0.94	2.42	4.14	1.19	2.19	44	23.7	24.6	3.45	200.648	51.2509	0.143759	1.39238	5.5351	44.7443
	A	Bx24	1	35	5.63	110	58	19.96	77	0.92	1.31	4.38	1.97	1.69	16.1	18.7	14	4.6	157.348	45.3834	0.0825725	1.20941	4.83333	45.2272
	A	Bx74	1	34	5.6	124	82	30.45	96	0.96	5.48	3.79	1.07	2.01	29.3	42.9	77.3	3.63	227.86	47.8095	0.0967092	1.24942	5.02	45.24
	A	Ac4	1	37	4.76	129	86	27.34	87	0.9	2.26	3.19	0.95	1.79	17.1	23.5	24.4	5.01	166.128	74.5247	-0.00293495	0.993265	4.69505	45.3609
	A	Ac8	2	56	5.45	119	78	25.78	79	0.84	1.02	5.54	1.66	3	25.1	26.5	22.4	6.47	130.301	55.2042	0.115191	1.30374	5.38241	45.3835
	A	Ac20	1	48	4.75	117	80	25.46	85	0.9	2.19	7.31	1.56	4.71	24	26.3	59	4.71	171.618	61.2236	-0.0926899	0.807812	3.82648	51.631
	A	Bx37	1	27	5.82	114	68	25.34	92	0.95	1.83	5.02	1.12	3.13	21.4	23	37.4	3.27	154.186	34.5914	0.0161663	1.03793	4.0126	52.0024
	A	Ac24	1	44	5.06	119	76	25.95	87	0.84	1.78	4.61	1.3	2.52	20.8	24.4	26.5	5.69	161.94	68.7122	0.0810963	1.2053	5.35955	53.4658
	A	Ac87	2	50	4.35	108	65	19.1	72	0.8	1.17	5.35	1.46	3.05	24.8	25.8	42.8	4.91	207.535	103.797	-0.0691192	0.852866	4.41138	53.5368
	A	Ac32	2	47	4.6	128	73	19.05	68	0.75	1.03	5.65	1.56	2.98	17.1	28	14.7	4.12	152.374	83.4054	-0.0278677	0.937848	4.5873	56.8203
	A	Ac79	2	45	5.34	114	70	20.2	70	0.74	1.13	5.62	1.73	2.68	17.3	19.8	21.7	3.64	132.801	50.877	0.0456682	1.11088	4.68069	56.9142
	A	Cx25	2	49	6.42	105	66	19.71	66	0.78	1.08	6	1.45	3.65	25.6	23.5	21.2	4.95	187.194	38.8505	0.209102	1.61846	5.67218	62.5833
